# Supplementary material for: Germline DNA copy number variation in familial and early-onset breast cancer
Source: Breast Cancer Res. 2012 Feb 7;14(1):R24. doi: 10.1186/bcr3109 (PMC3496142; doi:10.1186/bcr3109)
Supplement: Additional file 1 — Supplementary material 1. Description: Clinical parameters of the patients studied, including age at cancer diagnosis, tumor subtype and grade, tumor node metastasis (TNM) stage and immunohistochemistry data. [file bcr3109-S1.XLSX]

## Sheet: Plan1
Supplementary Material 1 - Clinical parameters of the patients studied, including age at cancer diagnosis, tumor subtype and grade, TNM stage, and immunohistochemistry data.
Complete information was not available for every patient.
IDC	invasive ductal carcinoma
DCIS	ductal carcinoma in situ
E	estrogen receptor
P	progesterone receptor
HER2	ERBB2 protein
Patient ID	Age at diagnosis	Tumor subtype and grade	TNM stage	Hormone receptors (immunohistochemistry)	Familial history	Major clinical criteria
1	breast (26)	IDC	T1BN0M0	E- P- HER2 -	teratoma (48), breast (58; 4º degree)	early-onset
2	breast (26)	IDC	T2N2M0	E+ P+ HER2 -	prostate (88), gynecologic (55; 77)	early-onset
3	breast (29)	IDC GN3	T3N0M0	E- P- HER2 -	breast (29; 42), colorectal (62), gynecologic (30), liver (59), leukemia (49), ovary (45), pancreas (?)	familial history
4	breast (31)	IDC			NO HISTORY	early-onset
5	breast (33)	IDC GN2		E+ P+ HER2+	colorectal (60), prostate (58)	early-onset
6	breast (33)				gastric (36)	early-onset
7	breast (33)	IDC GN3	T1N1M0	E- P- HER2 -	bilateral breast (38; 40; sister), breast (38; paternal cousin)	familial history
8	breast (35)	IDC HGIII		E- P- HER2 +	colorectal (50), skin (66)	early-onset
9	ovary (35)	Papilliferous carcinoma of the ovary	T2N0M0	E+ P+ HER2 -	unknown carcinoma (77; mother), breast (60; paternal aunt)	early-onset
10	breast (35); ovary (48)	IDC/cystadenocarcinoma of the ovary			NO HISTORY	early-onset
11	breast (36)	IDC	T2N0M0	E+ P+	breast and ovary (mother), breast (two maternal aunts)	familial history
12	breast (37)	IDC GN2	T1CN0M0	E+ P+ HER2 -	breast (47, mother), SNC (60), gynecologic (?)	familial history
13	breast (38)	Invasive pleomorphic lobular carcinoma	T2N2M0	E+ P+ HER2 -	gastric (68); head/neck (?; brother)	early-onset
14	breast (38)	DCIS+IDC GN3 HGIII	T1CN1AM0	E+ P+ HER2 -	breast (41, sister), breast (70; 80; two paternal aunts), stomach (70)	familial history
15	breast (41)				breast (62; mother), breast (65; maternal aunt)	familial history
16	breast (42); ovary (52)				breast (50; mother)	familial history
17	breast (42)	IDC	T1N0M0	E+ P+	bilateral breast (54, 58; sister)	familial history
18	breast (43)				NO HISTORY	early-onset
19	breast (44)	DCIS GN1			breast and ovary (74; mother), breast (60; maternal grandmother), breast (82; cousin)	familial history
20	breast (45)	IDC GN2	T2N0M0	E+ P+ HER2 -	breast (46; sister), breast (?; maternal aunts)	familial history
21	breast (45)	Invasive lobular carcinoma GN1	T2N0M0	E+ P+ HER2 -	uterus (43; maternal aunt), breast (39; maternal cousin), breast (68; paternal aunt), breast (38; 52; 44; 54; 50; paternal cousins)	familial history
22	breast (46)				ovary (74; mother), prostate (50)	familial history
23	breast (47), thyroid (58)	IDC		E+ P- HER2 -	breast (40; 56; sisters), liver (?; father), prostate (?; paternal uncle), bilateral breast (?, paternal cousin)	familial history
24	breast (47)	IDC	T1N0M0	E+ P+ HER2 -	breast (39; mother), prostate (75; maternal uncle)	familial history
25	breast (48)				breast (40), breast (42; paternal aunt)	familial history
26	breast (49)	Invasive lobular carcinoma		E+ P+ HER2 -	colorectal (65; sister), breast (70; sister)	familial history
27	breast (49)	DCIS+Invasive lobular carcinoma GN2	T2N0M0	E+ P- HER2 -	breast (40; sister); breast (72; mother), colorectal (56; maternal aunt), prostate (80; maternal uncle), breast (40; maternal cousin)	familial history
28	breast (50)	DCIS	TisN0M0	E- P- HER2 +	breast (39; sister), lung (52; paternal uncle), breast (60; maternal grandmother)	familial history
29	breast (51)				breast (mother)	familial history
30	breast (68)	IDC GN2 HGII	T1N0M0	E+ P+ HER2 +	breast (62;80; sisters), prostate (56; brother), uterus (60; mother), pancreas (78; father)	familial history
31	breast (22)	Paget's disease GN3, HGII	T1BN0M0	E- P- HER2 +	lung (64), thyroid (12)	early-onset
32	breast (25)				thyroid (65; maternal aunt), prostate (?; maternal grandfather)	early-onset
33	breast (28)				breast (62; paternal uncle), breast (40; paternal cousin), head/neck (?; paternal grandparents)	familial history
34	bilateral ovary (29)	Papilliferous carcinoma of the ovary			NO HISTORY	early-onset
35	breast (29)	IDC GN3 HGIII	T2N0M0	E+ P- HER2 -	prostate (83)	early-onset
36	breast (29)	IDC HGIII	T2N2M0	E+ P+ HER2 -	breast (40; paternal aunt)	familial history
37	breast (33)				gynecologic (40)	early-onset
38	melanoma (29); breast (34)	DCIS GN3 HGII	T1BN0M0	E- P+ HER2 -	breast (36; sister), breast (48; mother), breast (33; maternal aunt), breast (36; maternal cousin)	familial history
39	breast (35)	IDC		E+ P+ HER2 +	breast (42; 4º degree)	early-onset
40	breast (35)	IDC	T1CN0M0	E+ P+ HER2 -	breast (45), gastric (70)	familial history
41	breast (35)	IDC GN2 GII		E+ P+ HER2 +	breast (50; sister), breast (30; paternal cousin), prostate (73; father), lymphoma (13; paternal uncle)	familial history
42	breast (35)	IDC	T2N2M0	E+ P- HER2 -	NO HISTORY	early-onset
43	breast (36)	IDC	T1N0M1	E+ P+	NO HISTORY	early-onset
44	breast (37)				NO HISTORY	early-onset
45	breast (39)	IDC			breast (?; daughter)	familial history
46	breast (39)				breast (41; sister), breast (?; maternal aunt), breast (40; maternal cousin)	familial history
47	breast (39)	IDC GN3 HGII	T1BN0M0	E+ P+ HER2 -	breast (44; 47; maternal aunts), liver (78)	familial history
48	breast (40)	IDC	T2N0M0	E- P- HER2 -	breast (37; sister), stomach (70; father)	familial history
49	breast (40)	IDC HGIII	T2N0M0	E- P- HER2 +	NO HISTORY	early-onset
50	breast (41)	DCIS	TisN0M0	E+ P+	breast (64; mother), breast (60; 60;maternal aunts)	familial history
51	breast (41)				ovary (42; 44; sisters), ovary (55; mother), breast (50; 50; 3º degree cousins)	familial history
52	breast (41)				ovary (70; mother), breast (53; maternal aunt), lung (?; maternal grandmother)	familial history
53	breast (44)	IDC	T2N0M0	E+ P+ HER2 -	breast (50; mother)	familial history
54	breast (44)	IDC	T1CN0M0	E+ P+ HER2-	breast (48; sister), ovary (56; sister), breast (50; mother), breast (70), colorectal and stomach (75; 94)	familial history
55	breast (45)				prostate (69; father), ovary (50; paternal grandmother), colorectal (78; mother)	familial history
56	breast (45)				breast (50; sister)	familial history
57	breast (47)	IDC GII		E+ P+ HER2+	breast (84; 70; maternal aunts), prostate (78; 80; maternal uncles)	familial history
58	breast (48)	IDC GII	T3N1M0	E+ P+ HER2 +	breast (44; sister), rectum melanome (78; mother), gliome (38; brother), breast (46; 34; paternal cousins)	familial history
59	breast (50)	DCIS	TisN0M0	E+ P+ HER2+	breast (35; maternal cousin), breast (75; maternal aunt), pancreas (36, maternal uncle)	familial history
60	breast (51)	IDC	T1N0M0	E- P- HER2 -	breast (35; 52; sisters), ovary (?; sister), thyroid (45; sister), breast (35; mother)	familial history
61	breast (53)	IDC	T2N2M0		breast (55; sister), ovary (54; sister), skin (?; brother), breast (57, mother)	familial history
62	breast (56)	DCIS	TisN0M0	E+ P+	ovary (41; sister), breast (76; mother)	familial history
63	breast (56)	Invasive lobular carcinoma	T2N0M0	E+ P+	breast (35; daughter)	familial history
64	breast (60)				breast (60; 66; sisters)	familial history
65	breast (61)	IDC GN2 HGIII	T2N0M0	E- P- HER2 -	breast (40; sister); breast (60; paternal cousin), stomach (72; 73; paternal uncles)	familial history
66	breast (67)	IDC	T2N0M0	E- P- HER2 +	breast (41; daughter), breast (62; sister), colorectal (64; father)	familial history
67	bilateral breast (79; 81)	IDC			breast (?; daughter); colorectal (?; brother); gastric (?; brother),gastric (?; father)	familial history
68	breast (89)				breast (42; daughter)	familial history
