# Supplementary material for: Germline DNA copy number variation in familial and early-onset breast cancer
Source: Breast Cancer Res. 2012 Feb 7;14(1):R24. doi: 10.1186/bcr3109 (PMC3496142; doi:10.1186/bcr3109)
Supplement: Additional file 4 — Supplementary material 4. Description: Genomic positions (build 36-Hg18), mapping, type and affected genes of the 23 rare copy number variations identified in controls. [file bcr3109-S4.XLSX]

## Sheet: CNV data
Supplementary Material 4 - Genomic positions (Build 36 - Hg18), mapping, type, and affected genes of the 23 rare CNVs identified in controls.
Sample	Chr	Cytoband	Start	Stop	CNV type	Gene Names
Control 1	chr3	p24.3	17702466	17733164	del	TBC1D5, TBC1D5, TBC1D5
Control 10	chr1	p32.2	56880759	57101981	dup	PRKAA2, C1orf168, C8A
Control 16	chr15	q21.1	43686722	43813877	del	PLDN, SQRDL
Control 19	chr12	p11.22	28520013	28560370	del	CCDC91
Control 20	chr5	q23.3	128901413	129147408	dup	ADAMTS19
Control 29	chr1	q25.3	178703247	179047966	dup	ACBD6, XPR1
Control 29	chr4	q32.3	165213294	165438786	del	ANP32C
Control 33	chr11	q22.1	99214873	99631844	dup	CNTN5
Control 34	chr6	q21	106638152	106935872	dup	PRDM1, PRDM1, ATG5
Control 35	chr11	p14.3	22093524	22217955	dup	ANO5
Control 47	chr20	q11.21	29297070	29455082	del	DEFB115, DEFB116, DEFB118, DEFB119, DEFB119
Control 48	chr6	q21	111566645	111763505	dup	SLC16A10, KIAA1919, REV3L
Control 52	chrX	q26.3	134471024	134569139	dup	DDX26B
Control 53	chr14	q31.3	88242168	88495096	dup	EML5, TTC8
Control 56	chr3	q26.1	166179585	166275229	del	SI
Control 58	chr4	q12	53111256	53351077	dup	USP46, USP46, KIAA0114, SNORA26
Control 59	chr9	p24.1	6937418	6981107	del	KDM4C, KDM4C, KDM4C, KDM4C
Control 62	chr2	p24.1	19727355	20079698	dup	TTC32, WDR35, MATN3
Control 69	chr2	p15 - p14	63884413	64127621	del	UGP2, UGP2, VPS54
Control 78	chr12	p13.31	9192579	9433143	del	PZP, LOC642846
Control 84	chr1	p36.32	3799553	4483456	dup	C1orf174, LOC100133612, LOC284661
Control 89	chr17	q25.3	74181730	74363412	dup	CYTH1, USP36, TIMP2
Control 90	chr14	q12	31179021	31658116	dup	NUBPL, C14orf128, ARHGAP5

## Sheet: Analysis parameters Workbench
Parameters of analysis
Aberration Algorithm: ADM-2
Threshold: 6.7
Centralization: ON
Bin Size: 10
Centralization Threshold: 6.0
Fuzzy Zero: ON
Combine Replicates (Intra Array): ON
Combine Replicates (Inter Array): OFF
Genome: hg18
Aberration Filters: minProbes = 3 AND minAvgAbsLogRatio = 0.3 AND maxAberrations = 100 AND percentPenetrance = 0
Feature Level Filters: gIsSaturated = true OR rIsSaturated = true OR gIsFeatNonUnifOL = true OR rIsFeatNonUnifOL = true
Array Level Filters: NONE
Expand Non Unique Probes: OFF
Genomic Boundaries: Not Applied
